# Supplementary material for: Terfezia claveryi MAT locus characterization uncovers evolutionary insights about sexual reproduction of Pezizomycetes and reveals mating type dynamics in mycorrhizal plants
Source: Mycorrhiza. 2026 May 7;36(3):21. doi: 10.1007/s00572-026-01266-3 (PMC13152902; doi:10.1007/s00572-026-01266-3)
Supplement: Supplementary file 2 — Supplementary Material 2 [file 572_2026_1266_MOESM2_ESM.xlsx]

## Sheet: Table S1
Sample number	Soil samples ID	Tissue	Location	Sampling time	Plot	qPCR (T. claveryi quantification)	nested PCR (TcMAT genes detection)		Soil samples
1	2MM1S	Soil	Pot	T2	NA	Yes	Yes		Root samples
2	2MM2S	Soil	Pot	T2	NA	Yes	Yes		Spore samples
3	2MM3S	Soil	Pot	T2	NA	Yes	Yes
4	2MM4S	Soil	Pot	T2	NA	Yes	Yes
5	2MM5S	Soil	Pot	T2	NA	Yes	Yes
6	2MM6S	Soil	Pot	T2	NA	Yes	Yes
7	2MM7S	Soil	Pot	T2	NA	Yes	Yes
8	2MM8S	Soil	Pot	T2	NA	Yes	Yes
9	2MM9S	Soil	Pot	T2	NA	Yes	Yes
10	2MM10S	Soil	Pot	T2	NA	Yes	Yes
11	2MM11S	Soil	Pot	T2	NA	Yes	Yes
12	2MM12S	Soil	Pot	T2	NA	Yes	Yes
13	2MM13S	Soil	Pot	T2	NA	Yes	Yes
14	4MM1S	Soil	Pot	T4	NA	Yes	Yes
15	4MM2S	Soil	Pot	T4	NA	Yes	Yes
16	4MM3S	Soil	Pot	T4	NA	Yes	Yes
17	4MM4S	Soil	Pot	T4	NA	Yes	Yes
18	4MM5S	Soil	Pot	T4	NA	Yes	Yes
19	4MM6S	Soil	Pot	T4	NA	Yes	Yes
20	4MM7S	Soil	Pot	T4	NA	Yes	Yes
21	4MM8S	Soil	Pot	T4	NA	Yes	Yes
22	4MM9S	Soil	Pot	T4	NA	Yes	Yes
23	4MM10S	Soil	Pot	T4	NA	Yes	Yes
24	6MM1S	Soil	Pot	T6	NA	Yes	Yes
25	6MM2S	Soil	Pot	T6	NA	Yes	Yes
26	6MM3S	Soil	Pot	T6	NA	Yes	Yes
27	6MM4S	Soil	Pot	T6	NA	Yes	Yes
28	6MM5S	Soil	Pot	T6	NA	Yes	Yes
29	6MM6S	Soil	Pot	T6	NA	Yes	Yes
30	6MM7S	Soil	Pot	T6	NA	Yes	Yes
31	6MM8S	Soil	Pot	T6	NA	Yes	Yes
32	6MM9S	Soil	Pot	T6	NA	Yes	Yes
33	6MM10S	Soil	Pot	T6	NA	Yes	Yes
34	9MM1S	Soil	Pot	T9	NA	Yes	Yes
35	9MM2S	Soil	Pot	T9	NA	Yes	Yes
36	9MM3S	Soil	Pot	T9	NA	Yes	Yes
37	9MM4S	Soil	Pot	T9	NA	Yes	Yes
38	9MM5S	Soil	Pot	T9	NA	Yes	Yes
39	9MM6S	Soil	Pot	T9	NA	Yes	Yes
40	9MM7S	Soil	Pot	T9	NA	Yes	Yes
41	9MM8S	Soil	Pot	T9	NA	Yes	Yes
42	9MM9S	Soil	Pot	T9	NA	Yes	Yes
43	9MM10S	Soil	Pot	T9	NA	Yes	Yes
44	5MC22S	Soil	Field	T14	1	Yes	Yes
45	5MC68S	Soil	Field	T14	2	Yes	Yes
46	5MC160S	Soil	Field	T14	4	Yes	Yes
47	5MC206S	Soil	Field	T14	5	Yes	Yes
48	5MC252S	Soil	Field	T14	6	Yes	Yes
49	5MC298S	Soil	Field	T14	7	Yes	Yes
50	5MC390S	Soil	Field	T14	9	Yes	Yes
51	5MC436S	Soil	Field	T14	10	Yes	Yes
52	9MC45S	Soil	Field	T18	1	Yes	Yes
53	9MC90S	Soil	Field	T18	2	Yes	Yes
54	9MC135S	Soil	Field	T18	3	Yes	Yes
55	9MC180S	Soil	Field	T18	4	Yes	Yes
56	9MC255S	Soil	Field	T18	5	Yes	Yes
57	9MC270S	Soil	Field	T18	6	Yes	Yes
58	9MC305S	Soil	Field	T18	7	Yes	Yes
59	9MC315S	Soil	Field	T18	8	Yes	Yes
60	9MC350S	Soil	Field	T18	9	Yes	Yes
61	9MC360S	Soil	Field	T18	10	Yes	Yes
62	18MC18S	Soil	Field	T27	1	Yes	Yes
63	18MC58S	Soil	Field	T27	2	Yes	Yes
64	18MC98S	Soil	Field	T27	3	Yes	Yes
65	18MC138S	Soil	Field	T27	4	Yes	Yes
66	18MC178S	Soil	Field	T27	5	Yes	Yes
67	18MC218S	Soil	Field	T27	6	Yes	Yes
68	18MC258S	Soil	Field	T27	7	Yes	Yes
69	18MC298S	Soil	Field	T27	8	Yes	Yes
70	18MC338S	Soil	Field	T27	9	Yes	Yes
71	18MC376S	Soil	Field	T27	10	Yes	Yes
72	2MM1R	Root	Pot	T2	NA	Yes	Yes
73	2MM2R	Root	Pot	T2	NA	Yes	Yes
74	2MM3R	Root	Pot	T2	NA	Yes	Yes
75	2MM4R	Root	Pot	T2	NA	Yes	Yes
76	2MM5R	Root	Pot	T2	NA	Yes	Yes
77	2MM6R	Root	Pot	T2	NA	Yes	Yes
78	2MM7R	Root	Pot	T2	NA	Yes	Yes
79	2MM8R	Root	Pot	T2	NA	Yes	Yes
80	2MM9R	Root	Pot	T2	NA	Yes	Yes
81	2MM10R	Root	Pot	T2	NA	Yes	Yes
82	2MM11R	Root	Pot	T2	NA	Yes	Yes
83	2MM12R	Root	Pot	T2	NA	Yes	Yes
84	2MM13R	Root	Pot	T2	NA	Yes	Yes
85	4MM1R	Root	Pot	T4	NA	Yes	Yes
86	4MM2R	Root	Pot	T4	NA	Yes	Yes
87	4MM3R	Root	Pot	T4	NA	Yes	Yes
88	4MM4R	Root	Pot	T4	NA	Yes	Yes
89	4MM5R	Root	Pot	T4	NA	Yes	Yes
90	4MM6R	Root	Pot	T4	NA	Yes	Yes
91	4MM7R	Root	Pot	T4	NA	Yes	Yes
92	4MM8R	Root	Pot	T4	NA	Yes	Yes
93	4MM9R	Root	Pot	T4	NA	Yes	Yes
94	4MM10R	Root	Pot	T4	NA	Yes	Yes
95	6MM1R	Root	Pot	T6	NA	Yes	Yes
96	6MM2R	Root	Pot	T6	NA	Yes	Yes
97	6MM3R	Root	Pot	T6	NA	Yes	Yes
98	6MM4R	Root	Pot	T6	NA	Yes	Yes
99	6MM5R	Root	Pot	T6	NA	Yes	Yes
100	6MM6R	Root	Pot	T6	NA	Yes	Yes
101	6MM7R	Root	Pot	T6	NA	Yes	Yes
102	6MM9R	Root	Pot	T6	NA	Yes	Yes
103	6MM10R	Root	Pot	T6	NA	Yes	Yes
104	9MM3R	Root	Pot	T9	NA	Yes	Yes
105	9MM4R	Root	Pot	T9	NA	Yes	Yes
106	9MM5R	Root	Pot	T9	NA	Yes	Yes
107	9MM6R	Root	Pot	T9	NA	Yes	Yes
108	9MM7R	Root	Pot	T9	NA	Yes	Yes
109	9MM8R	Root	Pot	T9	NA	Yes	Yes
110	9MM9R	Root	Pot	T9	NA	Yes	Yes
111	9MM10R	Root	Pot	T9	NA	Yes	Yes
112	5MC68R	Root	Field	T14	2	Yes	Yes
113	5MC160R	Root	Field	T14	4	Yes	Yes
114	5MC206R	Root	Field	T14	5	Yes	Yes
115	5MC252R	Root	Field	T14	6	Yes	Yes
116	5MC298R	Root	Field	T14	7	Yes	Yes
117	5MC329R	Root	Field	T15	8	Yes	Yes
118	5MC390R	Root	Field	T14	9	Yes	Yes
119	5MC436R	Root	Field	T14	10	Yes	Yes
120	9MC45R	Root	Field	T18	1	Yes	Yes
121	9MC90R	Root	Field	T18	2	Yes	Yes
122	9MC135R	Root	Field	T18	3	Yes	Yes
123	9MC180R	Root	Field	T18	4	Yes	Yes
124	9MC255R	Root	Field	T18	5	Yes	Yes
125	9MC315R	Root	Field	T18	8	Yes	Yes
126	9MC350R	Root	Field	T18	9	Yes	Yes
127	9MC360R	Root	Field	T18	10	Yes	Yes
128	18MC18R	Root	Field	T27	1	Yes	Yes
129	18MC58R	Root	Field	T27	2	Yes	Yes
130	18MC98R	Root	Field	T27	3	Yes	Yes
131	18MC138R	Root	Field	T27	4	Yes	Yes
132	18MC178R	Root	Field	T27	5	Yes	Yes
133	18MC218R	Root	Field	T27	6	Yes	Yes
134	18MC258R	Root	Field	T27	7	Yes	Yes
135	18MC298R	Root	Field	T27	8	Yes	Yes
136	18MC338R	Root	Field	T27	9	Yes	Yes
137	18MC376R	Root	Field	T27	10	Yes	Yes
138	S1	Spore	NA	NA	NA	No	Yes
139	S2	Spore	NA	NA	NA	No	Yes
140	S3	Spore	NA	NA	NA	No	Yes
141	S4	Spore	NA	NA	NA	No	Yes
142	S5	Spore	NA	NA	NA	No	Yes
143	S6	Spore	NA	NA	NA	No	Yes

## Sheet: Table S2
Supplementary Table 2. List of species used for the construction of the phylogenetic tree and selection analysis based on orthologous sequences of the T. claveryi α- and HMG-box domains.
Species	Organism ID	GenBank accession number	Domain
Ascobolus immersus	Ascim1	GCA_003788565.2	ALPHA
Terfezia claveryi	Tercla1	GCA_015179025.1	ALPHA-HMG
Terfezia boudieri	Terbo2	GCA_003788615.2	HMG
Kalaharituber pfeilii	Kalpfe1	GCA_015179045.1	ALPHA-HMG
Wilcoxina mikolae	Wilmi1	GCA_014904905.1	HMG
Picoa lefebvrei	Piclef1	ND, 1245399 (Project ID)	HMG
Sarcoscypha coccinea	Sarco1	ND, 1042917 (Project ID)	HMG
Pyronema domesticum	Pyrdom1	GCA_024516145.1	HMG
Tuber indicum	Tubin1	GCA_006112555.1	HMG
Tuber melanosporum	Tubme1v2	GCA_000151645.1	ALPHA-HMG
Tuber borchii	Tubbor1	GCA_003070745.1	ALPHA-HMG
Tuber canaliculatum	Tubcan1	ND, 1191022 (Project ID)	ALPHA-HMG
Tirmania nivea	Tirniv1	GCA_015179035.1	ALPHA
Mattirolomyces terfezioides	Matter1	ND, 1251048 (Project ID)	ALPHA
Kalaharituber pfeilii	Kalpfe1	GCA_015179045.1	ALPHA
Naumovozyma castellii	Nauca1	GCA_000237345.1	OUTGROUP
Rhizopus stolonifer	Rhisto1	GCA_000697035.1	OUTGROUP
ND = NOT DEFINED
